# Supplementary material for: Highly Efficient Kinetic Resolution of Aryl-Alkenyl Alcohols by Ru-Catalyzed Hydrogen Transfer
Source: Molecules. 2021 Dec 10;26(24):7475. doi: 10.3390/molecules26247475 (PMC8705739; doi:10.3390/molecules26247475)
Supplement: Supplementary file 1 [file molecules-26-07475-s001.zip]

Archive with 1 entries (1 files):
- molecules-1488483-supplementary.pdf
